# Supplementary material for: Updating the Insecticide Resistance Status of Aedes aegypti and Aedes albopictus in Asia: A Systematic Review and Meta-Analysis
Source: Trop Med Infect Dis. 2022 Oct 17;7(10):306. doi: 10.3390/tropicalmed7100306 (PMC9607256; doi:10.3390/tropicalmed7100306)
Supplement: Supplementary file 1 [file tropicalmed-07-00306-s001.zip]

Archive with 8 entries (8 files):
- Figure S1.pdf
- Figure S2.pdf
- Figure S3.pdf
- Table S1.pdf
- Table S2.pdf
- Table S3.pdf
- Table S4.pdf
- Table S5-S10.pdf
